# Supplementary material for: Identification of ALYREF in pan cancer as a novel cancer prognostic biomarker and potential regulatory mechanism in gastric cancer
Source: Sci Rep. 2024 Mar 15;14:6270. doi: 10.1038/s41598-024-56895-5 (PMC10942997; doi:10.1038/s41598-024-56895-5)
Supplement: Supplementary file 1 — Supplementary Table S1. [file 41598_2024_56895_MOESM1_ESM.xlsx]

## Sheet: string_interactions_short 
Table S1. Interaction score between nodes on Fig. 2a and ALYREF
#node1	node2	node1_string_id	node2_string_id	neighborhood_on_chromosome	gene_fusion	phylogenetic_cooccurrence	homology	coexpression	experimentally_determined_interaction	database_annotated	automated_textmining	combined_score
ALYREF	CHTOP	9606.ENSP00000421592	9606.ENSP00000357679	0	0	0	0	0.594	0.292	0.9	0.758	0.992
ALYREF	DDX39A	9606.ENSP00000421592	9606.ENSP00000242776	0	0	0	0	0.3	0.917	0.5	0.832	0.994
ALYREF	DDX39B	9606.ENSP00000421592	9606.ENSP00000416269	0	0	0	0	0.698	0.979	0.9	0.999	0.999
ALYREF	DDX5	9606.ENSP00000421592	9606.ENSP00000225792	0	0	0	0	0.133	0.488	0.8	0.298	0.929
ALYREF	DHX9	9606.ENSP00000421592	9606.ENSP00000356520	0	0	0	0	0.629	0.284	0.8	0.227	0.953
ALYREF	EIF4A3	9606.ENSP00000421592	9606.ENSP00000497641	0	0	0	0	0.427	0.995	0.8	0.965	0.999
ALYREF	FYTTD1	9606.ENSP00000421592	9606.ENSP00000241502	0	0	0	0	0.092	0.292	0.4	0.841	0.93
ALYREF	HNRNPA1	9606.ENSP00000421592	9606.ENSP00000341826	0	0	0.374	0	0.693	0.374	0	0.686	0.957
ALYREF	HNRNPH1	9606.ENSP00000421592	9606.ENSP00000349168	0	0	0	0	0.75	0.091	0	0.651	0.914
ALYREF	MAGOH	9606.ENSP00000421592	9606.ENSP00000360525	0	0	0	0	0.476	0.76	0.5	0.897	0.992
ALYREF	MAGOHB	9606.ENSP00000421592	9606.ENSP00000319240	0	0	0	0	0.455	0.439	0.5	0.894	0.981
ALYREF	MTREX	9606.ENSP00000421592	9606.ENSP00000230640	0	0	0	0	0.097	0.156	0.8	0.695	0.947
ALYREF	NCBP1	9606.ENSP00000421592	9606.ENSP00000364289	0	0	0	0	0.14	0.829	0.5	0.979	0.998
ALYREF	NCBP2	9606.ENSP00000421592	9606.ENSP00000326806	0	0	0	0	0.142	0.788	0.5	0.668	0.965
ALYREF	NXF1	9606.ENSP00000421592	9606.ENSP00000436679	0	0	0	0	0.125	0.996	0.9	0.988	0.999
ALYREF	NXF2B	9606.ENSP00000421592	9606.ENSP00000472530	0	0	0	0	0	0.464	0.9	0.397	0.964
ALYREF	NXF3	9606.ENSP00000421592	9606.ENSP00000378504	0	0	0	0	0	0.464	0.9	0.411	0.965
ALYREF	NXF5	9606.ENSP00000421592	9606.ENSP00000426978	0	0	0	0	0	0.464	0.9	0.276	0.957
ALYREF	NXT1	9606.ENSP00000421592	9606.ENSP00000254998	0	0	0	0	0.135	0.292	0	0.865	0.91
ALYREF	PCF11	9606.ENSP00000421592	9606.ENSP00000298281	0	0	0	0	0.082	0.474	0.5	0.78	0.939
ALYREF	POLDIP3	9606.ENSP00000421592	9606.ENSP00000397927	0	0	0	0.608	0.058	0.148	0.5	0.846	0.929
ALYREF	PRPF19	9606.ENSP00000421592	9606.ENSP00000227524	0	0	0	0	0.734	0.091	0	0.818	0.952
ALYREF	RAE1	9606.ENSP00000421592	9606.ENSP00000379181	0	0	0	0	0.138	0.094	0.5	0.871	0.942
ALYREF	RBM39	9606.ENSP00000421592	9606.ENSP00000253363	0	0	0	0.596	0.163	0.422	0.8	0.149	0.906
ALYREF	RBM8A	9606.ENSP00000421592	9606.ENSP00000463058	0	0	0	0	0.226	0.71	0.5	0.877	0.984
ALYREF	RBMX	9606.ENSP00000421592	9606.ENSP00000359645	0	0	0.241	0	0.67	0.133	0	0.78	0.946
ALYREF	RNPS1	9606.ENSP00000421592	9606.ENSP00000457723	0	0	0	0	0.327	0.098	0.8	0.97	0.995
ALYREF	SAP18	9606.ENSP00000421592	9606.ENSP00000481842	0	0	0	0	0.462	0	0.9	0.562	0.974
ALYREF	SARNP	9606.ENSP00000421592	9606.ENSP00000337632	0	0	0	0	0.359	0.332	0.9	0.989	0.999
ALYREF	SNRPF	9606.ENSP00000421592	9606.ENSP00000266735	0	0	0	0	0.755	0.187	0.5	0.25	0.915
ALYREF	SRRM1	9606.ENSP00000421592	9606.ENSP00000326261	0	0	0	0	0.068	0.638	0.8	0.916	0.993
ALYREF	SRRT	9606.ENSP00000421592	9606.ENSP00000480421	0	0	0	0	0.519	0.616	0.8	0.783	0.99
ALYREF	SRSF1	9606.ENSP00000421592	9606.ENSP00000258962	0	0	0	0	0.672	0.657	0.5	0.756	0.984
ALYREF	SRSF2	9606.ENSP00000421592	9606.ENSP00000376276	0	0	0.132	0.625	0.143	0.616	0.5	0.574	0.928
ALYREF	SRSF3	9606.ENSP00000421592	9606.ENSP00000362820	0	0	0	0	0.709	0	0.5	0.687	0.95
ALYREF	SRSF7	9606.ENSP00000421592	9606.ENSP00000325905	0	0	0	0	0.547	0.616	0.5	0.579	0.958
ALYREF	THOC1	9606.ENSP00000421592	9606.ENSP00000261600	0	0	0	0	0.081	0.831	0.9	0.985	0.999
ALYREF	THOC2	9606.ENSP00000421592	9606.ENSP00000245838	0	0	0	0	0.43	0.932	0.9	0.991	0.999
ALYREF	THOC3	9606.ENSP00000421592	9606.ENSP00000265097	0	0	0	0	0.122	0.781	0.9	0.962	0.999
ALYREF	THOC5	9606.ENSP00000421592	9606.ENSP00000420306	0	0	0	0	0.255	0.837	0.9	0.868	0.998
ALYREF	THOC6	9606.ENSP00000421592	9606.ENSP00000326531	0	0	0	0	0.222	0.705	0.9	0.793	0.994
ALYREF	THOC7	9606.ENSP00000421592	9606.ENSP00000295899	0	0	0	0	0.155	0.787	0.9	0.79	0.995
ALYREF	TOP1	9606.ENSP00000421592	9606.ENSP00000354522	0	0	0	0	0.06	0.188	0	0.902	0.918
ALYREF	U2AF2	9606.ENSP00000421592	9606.ENSP00000307863	0	0	0	0	0.643	0.645	0.5	0.442	0.959
ALYREF	UPF1	9606.ENSP00000421592	9606.ENSP00000470142	0	0	0	0	0.214	0.994	0	0.727	0.998
ALYREF	UPF3A	9606.ENSP00000421592	9606.ENSP00000364448	0	0	0	0	0.042	0.994	0	0.8	0.998
ALYREF	UPF3B	9606.ENSP00000421592	9606.ENSP00000276201	0	0	0	0	0.056	0.292	0.8	0.877	0.981
ALYREF	ZC3H13	9606.ENSP00000421592	9606.ENSP00000242848	0	0	0	0	0.097	0.729	0	0.66	0.909
neighborhood_on_chromosome: Interaction scores evaluated the frequency of which two genes occur in each other's genomic neighborhood.
gene_fusion: Interaction scores gained by assessing the frequency of two genes fused into single open reading frames.
phylogenetic_cooccurrence: Interaction scores evaluated the similarities of occurrence patterns across genomes.
homology: Interaction scores gained by assessing protein homology of two genes.
coexpression: Interaction scores evaluated the correlation of gene expression across a large number of experiments.
experimentally_determined_interaction: Interaction scores gained from the primary sources including co-purification, co-crystallization, Genetic Interactions, etc.
database_annotated: Interaction scores evaluated by analyzing known metabolic pathways, signal transduction pathways, etc.
automated_textmining: Interaction scores evaluated the frequency of two genes co-occur in automated textmining.
combined_score: Total interaction scores summarized the above lists.
